# Supplementary material for: Effect of 1Bx7null on Soft Wheat Cookie Quality Under Different Nitrogen Inputs and Its CAPS Marker Development
Source: Foods. 2025 Dec 2;14(23):4137. doi: 10.3390/foods14234137 (PMC12691852; doi:10.3390/foods14234137)
Supplement: Supplementary file 1 [file foods-14-04137-s001.zip]

Archive with 4 entries (2 files):
- foods-3962955-supplementary/
- foods-3962955-supplementary/Supplementary Files_revised/
- foods-3962955-supplementary/Supplementary Files_revised/Figure S1,S2_Revised.pdf
- foods-3962955-supplementary/Supplementary Files_revised/Table S1,S2,S3_Revised.xlsx
