# Supplementary material for: Effect of 1Bx7null on Soft Wheat Cookie Quality Under Different Nitrogen Inputs and Its CAPS Marker Development
Source: Foods. 2025 Dec 2;14(23):4137. doi: 10.3390/foods14234137 (PMC12691852; doi:10.3390/foods14234137)
Supplement: Supplementary file 1 [file foods-14-04137-s001.zip › foods-3962955-supplementary/Supplementary Files_revised/Table S1,S2,S3_Revised.xlsx]

## Sheet: Table S1
Table S1 Analysis of Variance (ANOVA) for yield traits and quality traits (Mean squares)
Sources of variation	Spike density (×106 ha-1)	Grain number per spike	Plant height (cm)	Yield (kg ha-1)	Thousand kernel weight (g)	Kernel hardness	Kernel protein content (%)	Flour yield (%)	Ash (%)	Flour protein content (%)	Lactic acid SRC (%)	Sodium carbonate SRC (%)	Water SRC (%)	Sucrose SRC (%)	SDS-sedimentation volume (mL)	Wet gluten (%)	Dry gluten (%)	Gluten index (%)	Absorption (%)	Development time (min)	Stability (min)	Weakness (FU)	Farinograph quality number	Alveograph P (mm)	Alveograph L (mm)	Alveograph G	Alveograph W (J×10-4)	Alveograph P/L	Peak time (mm)	Peak value (%)	Peak width (%)	Peak integral (%tq*min)	TIMEX value (%)	TIMEX width (%)	Cookie width (cm)	Cookie thick (cm)	Cookie width/thick	Maximum shear force (N)	Work for maximum shear force (N.mm)	Cookie crispness (N mm-1)	Extractable polymeric protein (AU)	Unextractable polymeric protein (AU)	Percentage of SDS-unextractable polymeric protein (%)	Glutenin/Gliadian	HMW-GS/LMW-GS
Year	0.2867**	6.7310*	0.3978	137331.9850*	0.1488	82.8817*	0.432	0.1504	0.002	0.0001	167.8517**	0.1223	2.4512	19.5888**	3.4391*	11.4292	0.3267	3.0104	2.0417	0.015	0.2481	2948.1667**	793.5000*	605.0104**	85.8817	1.5	6131.2067**	0.2993**	1.215	13.1276*	73.7803	843.602	0.5766	17.1197*	0.0628	0.0074	0.1973	62.407	0.0272	322.2561**	9709.39	22842.3889*	11.6343	0.0014	0.0127**
Nitrogen	2.4705**	1.921	487.3509**	6307317.5050**	0.061	133.1988**	10.2966**	15.2004*	0	8.9915**	6.966	8.5209*	0.5251	0.005	15.7059**	445.3950**	66.6667**	1070.6704**	7.935**	0.2017**	23.1281**	2420.0417**	6600.1667**	1978.3504**	1588.4817**	28.1667*	13480.5600**	0.0368	7.1942*	17.1873**	619.5568*	10110.2045**	10.8273*	3.3525	0.9346**	0.0215**	2.4820**	64.4750*	5.5104*	158.2915**	42224.6	13591.1	76.4337**	0.0087	0
Genotype	0.0138	0.0495	0.0442	8493.09	0.059	6.3448	0.06	6.9338	0.0028*	0.0001	430.1913**	6.1801	1.8205	2.8597	2.5123*	7.5107	1.3067	744.8204**	0.2817	0.0067	16.7000**	5400.0000**	541.5000*	1390.8038**	676.2817**	12.615**	1936.8067**	0.8894**	8.2368**	0.7107	45.8714	10411.2507**	8.1900*	9.1637	2.4397**	0.0282**	4.3520**	10.6307	0.7512	355.4936**	34985	100621.1115**	239.7176**	0.0616**	0.0021**
Year×Nitrogen	0.0006	3.0888	12.7750**	49070.9	0.4187	28.7766	0.0963	11.0704	0.0004	0.0005	13.3057	3.7172	0.2838	0.5342	1.1116	4.2453	0.4267	155.5504*	0.015	0.015	4.8241**	620.1667*	1120.6667**	18.5504	5.415	0.0267	752.6400**	0.0028	1.0334	9.0897*	29.7038	730.517	0.8288	0.0108	0.0368	0.0009	0.0082	0.0401	0.012	253.6690**	10.958	15933.9521*	13.2462	0.001	0.0005
Year×Genotype	0.0114	0.063	3.5805*	1827.36	0.0176	1.9723	0.4056	29.7038**	0.0006	0.4347	18.3575	2.0879	0.0077	2.1807	0.2573	11.4292	1.7067	3.3004	0.0417	0.06	0.7994	693.3750**	352.667	1.3538	124.215	2.535	1851.5267**	0.0434	1.0168	0.3528	152.51	1334.3	2.5611	2.464	0.0381	0.0009	0.0107	69.3362*	0.119	0.3394	6914.56	8431.99	5.7918	0.0058	0.0012*
Nitrogen×Genotype	0.008	0.1426	0.0441	3467.05	0.063	3.666	0.002	1.7604	0.0004	0.0007	3.3675	0.1166	2.6202	0.4217	0.8381	2.2509	0.24	171.2	0.375	0.0267	2.1480*	266.667	640.6667*	1.9838	101.682	1.4017	105.84	0.0033	0.4931	6.314	0.6017	306.521	0.4374	0.0009	0.0468	0.0001	0.0154	0.2598	0.0234	3.7874	17521.4	10853.5	0.0108	0.0024	0
Year×Nitrogen×Genotype	0.0075	0.5133	1.1051	1554.62	0.0551	1.3633	0.002	0.0104	0.0001	0.0176	7.4037	0.3021	6.6045*	0.2624	0.0023	1.2105	0.1067	12.4704*	0.375	0.0067	0.4214	135.375	13.5	42.9338	0.8817	0.0017	22.4267	0.0216	0.0096	1.5453	10.7736	3.2193	0.9362	0.1785	0.0493	0.0029	0.0348	20.0404	3.1032	0.4192	61420.4	12927.4	7.3815	0.0001	0
Error	0.0157	0.9509	0.7515	25411.2	0.5724	13.7116	0.1353	2.9813	0.0005	0.1284	17.4799	1.3896	0.836	1.5402	0.542	3.377	0.3921	23.1942	0.5233	0.0229	0.4242	77.1042	104.708	7.7425	47.6567	0.8129	60.9892	0.0103	0.9091	1.9899	111.961	1010.03	1.4869	2.2972	0.0337	0.0017	0.1308	14.1547	1.0667	5.3707	11987.4168*	3503.73	6.8762	0.0046	0.0002
Note: SDS, sodium dodecyl sulfate; SRC, solvent retention capacity; FU, Farinograph unit; AU, the absorbance unit of 1 mg flour at 214 nm in reversed-phase high performance liquid chromatography; P, maximum pressure; L, length; W, deformation energy; G, swelling index; HMW-GS, high molecular weight glutenin subunit; LMW-GS, low molecular weight glutenin subunit. * and **, significant at P＜0.05 an…

## Sheet: Table S2
Table S2 Comparison of yield traits andquality traits across years, genotypes and nitrogen application rates
Sources of variation	Variations	Spike density (×106 ha-1)	Grain number per spike	Plant height (cm)	Yield (kg ha-1)	Thousand kernel weight (g)	Kernel hardness	Kernel protein content (%)	Flour yield (%)	Ash (%)	Flour protein content (%)	Lactic acid SRC (%)	Sodium carbonate SRC (%)	Water SRC (%)	Sucrose SRC (%)	SDS-sedimentation volume (mL)	Wet gluten (%)	Dry gluten (%)	Gluten index (%)	Absorption (%)	Development time (min)	Stability (min)	Weakness (FU)	Farinograph quality number	Alveograph P (mm)	Alveograph L (mm)	Alveograph G	Alveograph W (J×10-4)	Alveograph P/L	Peak time (mm)	Peak value (%)	Peak width (%)	Peak integral (%tq*min)	TIMEX value (%)	TIMEX width (%)	Cookie width (cm)	Cookie thick (cm)	Cookie width/thick	Maximum shear force (N)	Work for maximum shear force (N.mm)	Cookie crispness (N mm-1)	Extractable polymeric protein (AU)	Unextractable polymeric protein (AU)	Percentage of SDS-unextractable polymeric protein (%)	Glutenin/Gliadian	HMW-GS/LMW-GS
Year	2019-2020	4.45 b	43.77 a	81.89 a	6676.23 b	38.28 a	26.15 a	11.24 a	63.70 a	0.39 a	9.31 a	90.88 a	68.30 a	55.51 a	91.12 b	7.60 a	25.56 a	9.37 a	66.95 a	54.47 a	1.33 a	3.65 a	72.13 b	46.75 a	63.71 a	63.58 a	17.68 a	135.7 a	1.03 a	2.58 a	35.31 b	19.77 a	82.95 a	31.03 a	9.12 a	17.60 a	1.64 a	10.76 a	24.51 a	8.45 a	21.06 b	990.11 a	728.82 a	42.56 a	1.317 a	0.180 b
	2020-2021	4.67 a	42.72 b	82.14 a	6827.52 a	38.44 a	22.43 b	11.50 a	63.55 a	0.41 a	9.31 a	85.59 b	68.15 a	54.88 a	92.93 a	6.84 b	26.94 a	9.60 a	67.66 b	55.07 a	1.28 a	3.45 a	94.29 a	35.25 b	53.67 b	67.35 a	18.18 a	103.73 b	0.81 b	2.13 a	36.79 a	23.28 a	71.09 a	30.72 a	7.43 b	17.50 a	1.60 a	10.94 a	27.74 a	8.38 a	28.39 a	949.88 a	667.12 b	41.16 a	1.302 a	0.226 a
Nitrogen	Low nitrogen	4.24 b	42.96 a	77.51 b	6239.23 b	38.31 a	21.94 b	10.71 b	62.83 b	0.40 a	8.70 b	87.69 a	68.82 a	55.05 a	92.01 a	6.41 b	21.94 b	7.82 b	73.98 a	54.18 b	1.22 b	2.57 b	93.25 a	24.42 b	49.61 b	57.42 b	16.85 b	96.02 b	0.88 a	1.81 b	35.20 b	16.44 b	56.49 b	30.21 b	8.65 a	17.75 a	1.59 b	11.17 a	24.49 b	7.94 b	22.16 b	928.05 a	721.77 a	43.64 a	1.329 a	0.205 a
	High nitrogen	4.88 a	43.53 a	86.52 a	7264.52 a	38.41 a	26.65 a	12.02 a	64.43 a	0.40 a	9.92 a	88.77 a	67.63 b	55.34 a	92.04 a	8.03 a	30.56 a	11.15 a	60.63 b	55.33 a	1.40 a	4.53 a	73.17 b	57.58 a	67.77 a	73.53 a	19.01 a	143.42 a	0.96 a	2.90 a	36.89 a	26.60 a	97.54 a	31.55 a	7.90 a	17.35 b	1.65 a	10.52 b	27.76 a	8.90 a	27.29 a	1011.94 a	674.17 a	40.08 b	1.291 a	0.202 a
Genotype	Ningmai 9 WT	4.54 a	43.20 a	82.06 a	6770.68 a	38.41 a	24.81 a	11.31 a	64.17 a	0.39 b	9.31 a	92.47 a	68.73 a	55.47 a	92.37 a	7.55 a	25.69 a	9.25 a	72.88 a	54.87 a	1.33 a	4.39 a	68.21 b	45.75 a	66.30 a	60.17 b	17.21 b	128.70 a	1.11 a	2.94 a	36.22 a	20.14 a	97.85 a	31.46 a	8.90 a	17.23 b	1.66 a	10.42 b	25.46 a	8.59 a	20.87 b	931.82 a	762.72 a	45.02 a	1.360 a	0.213 a
	Ningmai 9 NIL	4.58 a	43.29 a	81.97 a	6733.06 a	38.31 a	23.78 a	11.42 a	63.09 a	0.41 a	9.31 a	84.00 b	67.72 a	54.92 a	91.68 a	6.90 b	26.81 a	9.72 a	61.73 b	54.65 a	1.29 a	2.72 b	98.21 a	36.25 b	51.08 b	70.78 a	18.66 a	110.73 b	0.73 b	1.77 b	35.87 a	22.91 a	56.19 b	30.30 b	7.66 a	17.87 a	1.59 b	11.27 a	26.79 a	8.24 a	28.57 a	1008.18 a	633.22 a	38.70 b	1.259 b	0.194 b
Note: SDS, sodium dodecyl sulfate; SRC, solvent retention capacity; FU, Farinograph consistence unit; AU, the absorbance unit of 1 mg flour at 214 nm in reversed-phase high performance liquid chromatography; P, maximum pressure; L, length; W, deformation energy; G, swelling index; HMW-GS, high molecular weight glutenin subunit; LMW-GS, low molecular weight glutenin subunit. Different lowercase le…

## Sheet: Table S3
Table S3 Comparison of yield traits and quality traits among combined treatments of genotype and nitrogen application rates
Treatment	Spike density (×106 ha-1)	Grain number per spike	Plant height (cm)	Yield (kg ha-1)	Thousand kernel weight (g)	Kernel hardness	Kernel protein content (%)	Flour yield (%)	Ash (%)	Flour protein content (%)	Lactic acid SRC (%)	Sodium carbonate SRC (%)	Water SRC (%)	Sucrose SRC (%)	SDS-sedimentation volume (mL)	Wet gluten (%)	Dry gluten (%)	Gluten index (%)	Absorption (%)	Development time (min)	Stability (min)	Weakness (FU)	Farinograph quality number	Alveograph P (mm)	Alveograph L (mm)	Alveograph G	Alveograph W (J×10-4)	Alveograph P/L	Peak time (min)	Peak value (%)	Peak width (%)	Peak integral (%tq*min)	TIMEX value (%)	TIMEX width (%)	Cookie width (cm)	Cookie thick (cm)	Cookie width/thick	Maximum shear force (N)	Work for maximum shear force (N.mm)	Cookie crispness (N mm-1)	Extractable polymeric protein (AU)	Unextractable polymeric protein (AU)	Percentage of SDS-unextractable polymeric protein (%)	Glutenin/Gliadian	HMW-GS/LMW-GS
WT+Low nitrogen	4.20 b	42.99 a	77.59 b	6270.1 b	38.41 a	22.84 ab	10.66 b	63.10 ab	0.39 b	8.70 b	91.55 a	69.40 a	54.99 a	92.49 a	6.55 bc	21.69 b	7.68 b	76.88 a	54.17 b	1.20 b	3.11 b	81.58 a	24.00 c	56.93 b	54.17 c	16.37 c	102.90 b	1.06 a	2.54 a	34.86 b	15.22 b	80.90 a	30.93 ab	9.26 a	17.47 c	1.62 b	10.77 b	23.72 a	8.08 ab	18.71 b	916.89 b	807.78 a	46.78 a	1.369 a	0.215 a
WT+High nitrogen	4.88 a	43.41 a	86.52 a	7271.3 a	38.41 a	26.77 a	11.98 a	65.23 a	0.40 ab	9.92 a	93.38 a	68.07 ab	55.95 a	92.25 a	8.54 a	29.69 a	10.82 a	68.87 ab	55.57 a	1.45 a	5.67 a	54.83 c	67.50 a	75.67 a	66.17 b	18.05 b	154.50 a	1.16 a	3.34 a	37.58 a	25.06 ab	114.8 a	32.00 a	8.53 a	16.99 d	1.69 a	10.07 c	27.20 a	9.10 a	23.05 b	946.74 ab	717.66 ab	43.26 b	1.351 ab	0.211 a
NIL+Low nitrogen	4.28 b	42.93 a	77.42 b	6208.40 b	38.21 a	21.03 c	10.77 b	62.57 b	0.42 a	8.70 b	83.84 b	68.24 ab	55.10 a	91.53 a	6.28 c	22.20 b	7.95 b	71.08 a	54.20 b	1.23 b	2.04 c	104.92 a	24.83 c	42.28 c	60.67 bc	17.33 bc	89.13 b	0.70 b	1.08 b	35.54 b	17.67 ab	32.09 b	29.49 b	8.04 a	18.02 a	1.56 c	11.57 a	25.26 a	7.79 b	25.61 ab	939.21 ab	635.75 b	40.51 b	1.288 bc	0.195 a
NIL+High nitrogen	4.89 a	43.65 a	86.50 a	7257.72 a	38.42 a	26.53 a	12.07 a	63.62 ab	0.41 ab	9.93 a	84.16 b	67.19 a	54.74 a	91.83 a	7.52 b	31.43 a	11.48 a	52.38 c	55.10 a	1.35 ab	3.40 b	91.50 ab	47.67 b	59.87 b	80.90 a	19.98 a	132.33 a	0.75 b	2.45 a	36.21 ab	28.15 a	80.29 a	31.10 a	7.28 a	17.71 b	1.61 b	10.98 b	28.33 a	8.69 ab	31.54 a	1077.14 a	630.69 b	36.89 c	1.230 c	0.193 a
Note: SDS, sodium dodecyl sulfate; SRC, solvent retention capacity; FU, Farinograph consistence unit; AU, Absorbance unit of 1 mg flour at 214 nm in reversed-phase high performance liquid chromatography; P, maximum pressure; L, length; W, deformation energy; G, swelling index; HMW-GS, high molecular weight glutenin subunit; LMW-GS, low molecular weight glutenin subunit. Different lowercase letter…
